# Supplementary material for: The economic burden of measles in children under five in Uganda
Source: Vaccine X. 2020 Sep 9;6:100077. doi: 10.1016/j.jvacx.2020.100077 (PMC7548439; doi:10.1016/j.jvacx.2020.100077)
Supplement: Supplementary data 2 [file mmc2.xml]

<?xml version="1.0" encoding="utf-8" standalone="no"?>
<data>
  <datasets>
    <author>gdebroucker@jhu.edu</author>
    <type>1</type>
    <dataset>
      <name>Cost of measles in children under 5 in Uganda (2017-18)</name>
      <caption />
      <description>Data files, program files, and codebooks for the cost of measles from the caregiver, facility, and societal perspectives. DOVE cost of illness study in Uganda. (2020-02-03) </description>
      <filetype>
        <name />
      </filetype>
      <filesize />
      <source>0</source>
      <sourcename>Original Data</sourcename>
      <access>
        <type>1</type>
        <name>Data available in data repository</name>
        <reponame>Dataverse</reponame>
        <PersistentId>10.7910/DVN/CQJ7TM</PersistentId>
        <deeplinkurl>https://dataverse.harvard.edu/dataset.xhtml?persistentId=doi:10.7910/DVN/CQJ7TM</deeplinkurl>
      </access>
    </dataset>
  </datasets>
</data>
